# Supplementary material for: Biochemical and Cellular Characterization of New Radio-Resistant Cell Lines Reveals a Role of Natural Flavonoids to Bypass Senescence
Source: Int J Mol Sci. 2021 Dec 28;23(1):301. doi: 10.3390/ijms23010301 (PMC8745286; doi:10.3390/ijms23010301)
Supplement: Supplementary file 1 [file ijms-23-00301-s001.zip]

Archive with 1 entries (1 files):
- ijms-1517226-supplementary.pdf
